# Supplementary material for: Aberrant expression of transglutaminase 2 in pancreas and thymus of NOD mice underscores the importance of deamidation in neoantigen generation
Source: Front Endocrinol (Lausanne). 2022 Jul 26;13:908248. doi: 10.3389/fendo.2022.908248 (PMC9367685; doi:10.3389/fendo.2022.908248)
Supplement: Supplementary file 3 [file Table_1.xlsx]

## Sheet: Sheet1
Supplementary Table 1. Primer sequences used for quantitative RT-PCR
		forward	reverse
mouse	Actin	AGAGGGAAATCGTGCGTGAC	CAATAGTGATGACCTGGCCGT
mouse	Rpl27	GTCGAGATGGGCAAGTTCAT	TTCTTCACGATGACGGCTTT
mouse	Hprt	TGGCCATCTGCCTAGTAAAGC	GGCTCATAGTGCAAATCAAAAGTC
mouse	Tgm2	CTAAGAGTGTGGGCCGTGAT	GCCAGTTTGTTCAGGTGGTT
mouse	Cd45	ACATCACCATTTAGCAGTGCA	AGATCAGCTGTGCCCCTAAG
mouse	Ins2	CCGGGAGCAGGTGACCTT	GATCTACAATGCCACGCTTCTG
mouse	Gcg	TGAAGACAAACGCCACTCAC	TGACGTTTGGCAATGTTGTT
mouse	Sst	TCCGTCAGTTTCTGCAGAAGTCTC	GTACTTGGCCAGTTCCTGTTTCCC
mouse	Cd31	CACGCTGGTGCTCTATGCAA	TTCGAGGTGGTGCTGATGTC
rat	Actin	AGAGGGAAATCGTGCGTGAC	CAATAGTGATGACCTGGCCGT
rat	Rpl27	CCTCATGCCCACAAGGTACTC	TCTTGTATCGCTCCTCAAACTTGA
rat	Hprt	GTCAACGGGGGACATAAAAG	GCTTGACCAAGGAAAGCAAA
rat	Tgm2	CTAAGAGTGTGGGCCGTGAT	GCCAGTTTGTTCAGGTGGTT
rat	Chop	CCAGCAGAGGTCACAAGCAC	CGCACTGACCACTCTGTTTC
