# Supplementary material for: Aberrant expression of transglutaminase 2 in pancreas and thymus of NOD mice underscores the importance of deamidation in neoantigen generation
Source: Front Endocrinol (Lausanne). 2022 Jul 26;13:908248. doi: 10.3389/fendo.2022.908248 (PMC9367685; doi:10.3389/fendo.2022.908248)
Supplement: Supplementary file 4 [file Table_2.xlsx]

## Sheet: Deamidations
Supplementary Table 2. Deamidated peptides identified in C57BL/6 and NOD islets
Protein	Sequence	C57BL/6	NOD	Modification
26S proteasome regulatory subunit 6B	VVGSEFVQK	1	0	1xDeamidated [Q8]
39S ribosomal protein L22, mitochondrial	DYIQQLR	0	1	1xDeamidated [Q4]
39S ribosomal protein L46, mitochondrial	ALTPLQEEMAGLLQQIEVER	1	0	1xDeamidated [Q14]
40S ribosomal protein S17	RDNYVPEVSALDQEIIEVDPDTKEMLK	0	1	1xDeamidated [Q13]
60S ribosomal protein L19	LLADQAEARR	1	0	1xDeamidated [R/Q]
60S ribosomal protein L35	VELSQLR	0	1	1xDeamidated [Q5]
78 kDa glucose-regulated protein	ITITNDQNR	0	1	1xDeamidated [N/Q/R]
78 kDa glucose-regulated protein	SQIFSTASDNQPTVTIK	1	1	1xDeamidated [Q/N]
78 kDa glucose-regulated protein	TKPYIQVDIGGGQTK	0	1	1xDeamidated [Q13]
Abnormal spindle-like microcephaly-associated protein homolog	HYSVILQSRIRMK	0	1	2xDeamidated [Q7; R]; 1xOxidation [M12]
Aconitate hydratase, mitochondrial	IVYGHLDDPANQEIER	1	0	1xDeamidated [N/Q]
Aconitate hydratase, mitochondrial	SQFTITPGSEQIR	1	0	1xDeamidated [Q2]
Actin, cytoplasmic 1	DSYVGDEAQSK	1	1	1xDeamidated [Q9]
Actin, cytoplasmic 1	DSYVGDEAQSKR	0	1	1xDeamidated [Q9]
Activin receptor type-2B	TNQSGLERCEGEQDKR	0	1	1xCarbamidomethyl [C9]; 2xDeamidated [R8; Q13]
Acyl-CoA dehydrogenase family member 10	RSLTGQASSATAQQSGK	0	1	2xDeamidated [R1; Q6]
Acyl-coenzyme A thioesterase THEM5	LYMSCIAQSRDK	1	0	1xCarbamidomethyl [C5]; 2xDeamidated [Q8; R10]
Adenylate cyclase type 10	QIDDKQLR	1	0	1xDeamidated [Q6]
Adhesion G protein-coupled receptor F5	VRLNIGFQEDLK	0	1	2xDeamidated [R2; Q8]
Adhesion G-protein coupled receptor G6	TGLFQDVGSQR	0	1	1xDeamidated [Q10]
Adipocyte enhancer-binding protein 1	IEDNQIR	1	0	1xDeamidated [Q5]
Aldehyde dehydrogenase, cytosolic 1	QAFQIGSPWR	0	1	1xDeamidated [Q1]
Aldehyde oxidase 1	YIQDIVAATLK	0	1	1xDeamidated [Q3]
Alpha-galactosidase A	LQADPQRFPSGIK	1	0	2xDeamidated [Q6; R7]
Alpha-internexin	NLQSAEEWYK	2	1	1xDeamidated [Q3]
Alpha-internexin	QILELEER	0	1	1xDeamidated [Q1]
Alsin	TVLQAALGVR	1	0	1xDeamidated [Q4]
Ankyrin repeat domain-containing protein 17	ELQLKTQQQLK	1	0	2xDeamidated [Q3; Q9]
Arf-GAP with SH3 domain, ANK repeat and PH domain-containing protein 2	EIISEVQR	2	1	1xDeamidated [Q7]
Arylacetamide deacetylase-like 3	IMDLIIQFIR	0	1	1xDeamidated [Q7]
AT-hook DNA-binding motif-containing protein 1	RSTGPRQPR	0	1	1xDeamidated [Q/R]
ATP synthase F(0) complex subunit B1, mitochondrial	IAQLEEVKQSSMK	0	1	1xDeamidated [Q9]; 1xOxidation [M12]
ATP synthase subunit alpha, mitochondrial	FENAFLSHVISQHQSLLGNIR	1	0	1xDeamidated [Q14]
ATP synthase subunit beta, mitochondrial	FLSQPFQVAEVFTGHMGK	0	1	1xDeamidated [Q7]
ATPase family AAA domain-containing protein 1	LMKQIGVK	1	0	1xDeamidated [Q4]
ATP-binding cassette sub-family A member 3	LAQQLSENLR	1	0	2xDeamidated [Q4; N8]
ATP-binding cassette sub-family B member 8, mitochondrial	LVISQGLR	1	0	1xDeamidated [Q5]
ATP-dependent Clp protease proteolytic subunit, mitochondrial	QSLQVIESAMER	0	1	2xDeamidated [Q1; Q4]; 1xOxidation [M10]
ATP-dependent RNA helicase DDX19A	EDRAAQSLLNKLIR	1	1	2xDeamidated [R3; Q6]
Atrial natriuretic peptide receptor 1	HRPQEQLR	1	0	2xDeamidated [Q/R]
AT-rich interactive domain-containing protein 4B	ISILQEK	1	1	1xDeamidated [Q5]
Beta-actin-like protein 2	SYELPDGQVITIGNER	2	1	1xDeamidated [N/Q]
Beta-adrenergic receptor kinase 1	SLLEGLLQR	1	0	1xDeamidated [Q8]
Bile salt export pump	STALQLIQR	1	3	2xDeamidated [Q5; Q8]
BLOC-1-related complex subunit 5	LQEIPTFQPLLK	2	1	2xDeamidated [Q2; Q8]
Bone marrow stromal antigen 2	KVSQALEQQAR	0	1	1xDeamidated [Q/R]
Brain-specific angiogenesis inhibitor 1-associated protein 2	KSQGSKNPQK	1	0	2xDeamidated [N7; Q9]
Breast carcinoma-amplified sequence 1 homolog	RQSLGGFLK	0	1	2xDeamidated [R1; Q2]
Calcium homeostasis endoplasmic reticulum protein	LAQFVAR	2	2	1xDeamidated [Q3]
Calcium-dependent secretion activator 1	LQMADQIARER	1	0	2xDeamidated [Q6; R9]
Calmodulin-binding transcription activator 1	LNPESFQAR	0	2	2xDeamidated [N2; Q7]
Calpain-11	DSLQLFK	0	1	1xDeamidated [Q4]
Canalicular multispecific organic anion transporter 2	QSELQLLR	0	1	1xDeamidated [Q5]
CAP-Gly domain-containing linker protein 1	NLELQLK	1	0	1xDeamidated [Q5]
Capping protein, Arp2/3 and myosin-I linker protein 3	QGALFPERMVPTRNAK	1	0	2xDeamidated [Q1; R/N]
Cardiomyopathy-associated protein 5	SLVTEQGLPAEKGK	1	0	1xDeamidated [Q6]
Caspase recruitment domain-containing protein 11	IQELQSIIQAGK	1	0	2xDeamidated [Q5; Q9]
Cat eye syndrome critical region protein 2 homolog	KEQEQMLK	0	1	2xDeamidated [Q3; Q5]; 1xOxidation [M6]
Catenin alpha-3	EELAAALQEVR	0	1	1xDeamidated [Q8]
Cdc42 effector protein 4	EGPSSIVQAPPVLEVVPPLGRQESK	0	1	2xDeamidated [Q8; R/Q]
CDK5 regulatory subunit-associated protein 2	KQNEALSMMLEK	0	1	2xDeamidated [Q2; N3]; 1xOxidation [M]
Cell surface hyaluronidase	LIQGLGYR	1	0	1xDeamidated [Q3]
Centriolin	LLQADAEDLEQHK	1	1	1xDeamidated [Q11]
Centromere protein H	SKLLEIQIEK	0	2	1xDeamidated [Q7]
Centromere/kinetochore protein zw10 homolog	LQVQTVCK	0	1	1xCarbamidomethyl [C7]; 1xDeamidated [Q4]
Centromere-associated protein E	PQAASGAEQLTSK	0	1	1xDeamidated [Q2]
Centrosomal protein of 112 kDa	LQAQQADAALEEFK	2	2	2xDeamidated [Q4; Q5]
Centrosomal protein of 135 kDa	IQELQEEVQQLQEK	0	1	2xDeamidated [Q9; Q10]
Centrosomal protein of 290 kDa	VNEQLALR	0	2	2xDeamidated [N2; Q4]
Centrosomal protein POC5	VVTAAQQKAGK	2	1	1xDeamidated [Q]
CEP295 N-terminal-like protein	KRLQEFQK	0	1	1xDeamidated [Q4]
Cerberus	PDLFVAVPHLMGTSLAGEGQR	1	0	1xDeamidated [Q20]; 1xOxidation [M11]
Chymotrypsinogen B	TPDKLQQAALPIVSEAK	0	1	1xDeamidated [Q7]
Cilia- and flagella-associated protein 161	ALEQAMGINT	0	1	1xDeamidated [Q4]; 1xOxidation [M6]
Cilia- and flagella-associated protein 221	EVVKSPMQELQQAK	3	3	1xDeamidated [Q12]
Cilia- and flagella-associated protein 54	ADIIQKLK	1	0	1xDeamidated [Q5]
Cilia- and flagella-associated protein 91	LQQEDMIFKEVIK	0	1	1xDeamidated [Q]; 1xOxidation [M6]
Cingulin-like protein 1	MEREQHQTEIR	0	1	2xDeamidated [R/Q]
Clathrin heavy chain 1	EAIDSYIKADDPSSYMEVVQAANASGNWEELVK	0	1	1xDeamidated [Q20]
Coiled-coil domain-containing protein 112	KLQNQLK	0	1	2xDeamidated [Q3; N4]
Coiled-coil domain-containing protein 13	AMQELQHR	1	1	1xDeamidated [Q6]
Coiled-coil domain-containing protein 175	EDLQKLGK	1	0	1xDeamidated [Q4]
Coiled-coil domain-containing protein 186	IIQSYVLR	1	0	1xDeamidated [Q3]
Coiled-coil domain-containing protein 51	QVYSCLEGLREQLDGLEK	0	1	1xCarbamidomethyl [C5]; 1xDeamidated [Q1]
Coiled-coil domain-containing protein 66	ISTLDTSQAK	0	1	1xDeamidated [Q8]
Coiled-coil domain-containing protein 96	LENVQLKQSLVHFETR	1	0	2xDeamidated [Q5; Q8]
Collagen alpha-1(VI) chain	VAVVQYSGQGQQQPGR	0	1	1xDeamidated [Q]
Collagen alpha-1(VII) chain	GFDGQSGPK	1	1	1xDeamidated [Q5]
Collagen alpha-2(XI) chain	PGPDGLRGLPGSVGQQGR	0	1	2xDeamidated [R7; Q/R]
Complement component C1q receptor	FWIGLQR	1	0	1xDeamidated [Q6]
Conserved oligomeric Golgi complex subunit 5	VLTQPSQSAVR	0	1	1xDeamidated [Q4]
Cytochrome b5 reductase 4	IEIVLQK	0	2	1xDeamidated [Q6]
Cytoplasmic dynein 1 heavy chain 1	EYQTQLIQR	1	1	1xDeamidated [Q3]
Cytoplasmic FMR1-interacting protein 1	KNVIQSVLQAIR	0	1	1xDeamidated [Q9]
Delphilin	QASLELKNSR	1	1	1xDeamidated [Q1]
DENN domain-containing protein 4C	KNINWKQLPK	0	1	2xDeamidated [N4; Q7]
Deuterosome assembly protein 1	GQEVGLLR	0	1	1xDeamidated [Q2]
Disabled homolog 2	TGQQAEPLVVDLK	0	1	2xDeamidated [Q3; Q4]
DmX-like protein 2	NLENWEQILQEK	0	1	1xDeamidated [Q]
DNA-binding protein SATB2	VERVERENLSDYCVLGQR	0	1	1xCarbamidomethyl [C13]; 2xDeamidated [R3; Q17]
DnaJ homolog subfamily B member 11	EGIKQLLK	1	0	1xDeamidated [Q5]
DnaJ homolog subfamily C member 7	AVQFFVQALRMAPDHEK	0	1	2xDeamidated [R10; Q]; 1xOxidation [M11]
Down syndrome cell adhesion molecule homolog	DLSLGQACLEPQKSR	0	1	1xCarbamidomethyl [C8]; 1xDeamidated [Q]
Dual specificity protein phosphatase 19	KQCTRVTTLTGK	1	0	1xCarbamidomethyl [C3]; 1xDeamidated [Q/R]
Dynein heavy chain 1, axonemal	PYIQEQGLQPTK	0	1	1xDeamidated [Q9]
Dystonin	KQQLDSALR	1	0	1xDeamidated [Q]
Dystrobrevin beta	EILQEIQR	0	1	2xDeamidated [Q4; Q7]
Dystrophin	KQAEEVNAEWDKLNLR	0	1	1xDeamidated [Q2]
Dystrophin	LLQVAVEDR	0	1	1xDeamidated [Q3]
E3 ubiquitin-protein ligase CBL	LDLLQQR	1	3	1xDeamidated [Q5]
E3 ubiquitin-protein ligase HERC2	QVQGLQGKK	1	0	2xDeamidated [Q1; Q6]
E3 ubiquitin-protein ligase Jade-2	LQEQIFHLQMK	1	2	2xDeamidated [Q4; Q9]; 1xOxidation [M10]
E3 ubiquitin-protein ligase RNF168	LLALQLQKEVDK	0	1	1xDeamidated [Q5]
E3 ubiquitin-protein ligase Rnf220	YQTFLR	0	1	1xDeamidated [Q2]
Echinoderm microtubule-associated protein-like 4	DLVSIHTDGNEQLSVMR	1	0	2xDeamidated [N10; Q12]; 1xOxidation [M16]
EF-hand domain-containing protein D1	MSSEELACKLQR	2	1	1xCarbamidomethyl [C8]; 1xDeamidated [Q11]
EF-hand domain-containing protein D2	RADLNQGIGEPQSPSR	1	0	1xDeamidated [Q12]
Electron transfer flavoprotein-ubiquinone oxidoreductase, mitochondrial	GIATNDVGIQKDGAPK	0	1	1xDeamidated [Q10]
ELKS/Rab6-interacting/CAST family member 1	KVNVLQK	1	0	1xDeamidated [Q6]
Endoplasmin	FQSSHHSTDITSLDQYVER	1	1	1xDeamidated [Q2]
Ephrin type-B receptor 6	TGQRVGLQLNVK	1	0	2xDeamidated [Q8; N10]
Epidermal growth factor receptor substrate 15	EEEQRLAR	0	1	1xDeamidated [Q4]
Eukaryotic translation initiation factor 2D	YIQGLEK	1	0	1xDeamidated [Q3]
Eukaryotic translation initiation factor 4 gamma 1	QGGFRSLQHFYPSR	0	1	1xDeamidated [Q8]
Eukaryotic translation initiation factor 4 gamma 3	IEEQEEQRK	2	0	2xDeamidated [Q7; R8]
Exportin-1	DFLVQIK	0	1	1xDeamidated [Q5]
Extracellular calcium-sensing receptor	KVEAWQVLK	1	0	1xDeamidated [Q6]
FACT complex subunit SPT16	QDSLVINLNRSNPK	1	0	2xDeamidated [Q1; R/N]
Fanconi anemia core complex-associated protein 100	MQLFER	0	1	1xDeamidated [Q2]
Far upstream element-binding protein 2	IQNDAGVR	0	1	2xDeamidated [Q2; N3]
FAST kinase domain-containing protein 1, mitochondrial	QLDLLQK	0	1	1xDeamidated [Q6]
F-box/WD repeat-containing protein 15	ITLMSRSGFPQVK	1	0	1xDeamidated [Q/R]; 1xOxidation [M4]
Fermitin family homolog 3	VFVGEEDPEAQSVTLR	1	0	1xDeamidated [Q11]
Fibrous sheath-interacting protein 2	NVIIHSQLYK	0	1	2xDeamidated [N1; Q7]
Flotillin-2	TAEAQLAYELQGAREQQK	0	1	2xDeamidated [Q5; Q16]
Forkhead box protein P3	EVVQSLEQQLELEK	1	0	2xDeamidated [Q]
G patch domain-containing protein 1	PIPLQDQTVR	0	1	1xDeamidated [Q]
Glucagon	DFINWLIQTK	1	2	1xDeamidated [N/Q]
Glyceraldehyde-3-phosphate dehydrogenase	GAAQNIIPASTGAAK	1	1	1xDeamidated [Q4]
Glycerol-3-phosphate dehydrogenase, mitochondrial	NGQVELHEFLQLMSAVQK	1	0	1xDeamidated [Q3]
Glycylpeptide N-tetradecanoyltransferase 1	FSHLSRNMTMQRTMK	0	1	1xDeamidated [Q/R]; 2xOxidation [M8; M10]
Golgi resident protein GCP60	LQKEEEKR	1	0	1xDeamidated [Q2]
GON-4-like protein	TVKELLEQLK	0	1	1xDeamidated [Q8]
G-protein coupled receptor 161	LQLQSIK	1	2	1xDeamidated [Q4]
GRIP1-associated protein 1	IEELQQR	1	0	2xDeamidated [Q5; Q6]
Growth arrest and DNA damage-inducible proteins-interacting protein 1	LQAEAQER	1	0	1xDeamidated [Q6]
Growth/differentiation factor 3	LTMAQLTLDLGPR	1	0	1xDeamidated [Q5]
GTP cyclohydrolase 1	RLQVQER	0	1	1xDeamidated [Q3]
GTPase-activating Rap/Ran-GAP domain-like protein 3	KRLEESQGGPK	1	0	1xDeamidated [Q/R]
Guanine nucleotide exchange protein SMCR8	QIRSYPR	1	0	2xDeamidated [Q1; R3]
Guanine nucleotide-binding protein G(I)/G(S)/G(T) subunit beta-3	KQIADARK	1	1	1xDeamidated [Q2]
HEAT repeat-containing protein 5B	LETAVRASQASKAK	1	1	1xDeamidated [R/Q]
Heat shock protein HSP 90-alpha	DQVANSAFVER	1	0	1xDeamidated [Q2]
Hemoglobin subunit beta-1	LLVVYPWTQR	0	1	1xDeamidated [Q9]
Heparan-sulfate 6-O-sulfotransferase 1	HLVQNVR	1	0	2xDeamidated [Q4; N5]
High affinity cAMP-specific 3',5'-cyclic phosphodiesterase 7A	LSQTMLGHVGLNK	1	0	2xDeamidated [Q3; N12]
Histamine H1 receptor	KPGKESPWGVQK	0	1	1xDeamidated [Q11]
Histone deacetylase complex subunit SAP18	VTQEEIKKEPEK	1	1	1xDeamidated [Q3]
Histone lysine demethylase PHF8	LAQQELQK	0	1	1xDeamidated [Q7]
Histone-lysine N-methyltransferase 2A	IQLPLDK	0	1	1xDeamidated [Q2]
Homeodomain-interacting protein kinase 1	QQQSSSLPSKK	1	0	1xDeamidated [Q3]
Hydroxyacyl-coenzyme A dehydrogenase, mitochondrial	FILDGWHEMEPENPLFQPSPSMNNLVAQK	1	0	1xDeamidated [Q17]
Ig epsilon chain C region	KQFTCQVIHEALQK	0	1	1xCarbamidomethyl [C5]; 2xDeamidated [Q2; Q13]
Immunoglobulin superfamily member 10	ISLQLNR	1	0	1xDeamidated [Q4]
Immunoglobulin-binding protein 1	RLDHLQR	0	1	1xDeamidated [Q6]
Inactive polypeptide N-acetylgalactosaminyltransferase-like protein 5	GNFFLQR	2	0	2xDeamidated [N2; Q6]
Inhibitor of carbonic anhydrase	KPVTEAQSCHLAR	1	0	1xCarbamidomethyl [C9]; 1xDeamidated [Q7]
Inositol 1,4,5-trisphosphate receptor type 3	QLAQEAR	0	1	1xDeamidated [Q1]
Inositol 1,4,5-trisphosphate receptor type 3	DLQNFLR	1	0	1xDeamidated [Q3]
Insulin-1	QHLCGPHLVEALYLVCGER	3	2	2xCarbamidomethyl [C4; C16]; 1xDeamidated [R/Q]
Insulin-2	QHLCGSHLVEALYLVCGER	3	2	2xCarbamidomethyl [C4; C16]; 1xDeamidated [Q/R]
Insulin-2	GIVDQCCTSICSLYQLENYCN	1	1	4xCarbamidomethyl [C6; C7; C11; C20]; 1xDeamidated [Q5]
Insulin-2	REVEDPQVAQLELGGGPGAGDLQTLALEVAQQK	1	0	1xDeamidated [Q7]
Integrin beta-5	DCVECLLLHQGK	1	0	2xCarbamidomethyl [C2; C5]; 1xDeamidated [Q10]
Interferon regulatory factor 2	PDLQVTIK	0	1	1xDeamidated [Q4]
Interferon-induced very large GTPase 1	ATTHYLQMDEVKK	1	1	1xDeamidated [Q7]
Intersectin-1	LQEIDVFNNQLK	1	0	2xDeamidated [Q2; N]
Inversin	NKAAAVIQRAWR	0	1	2xDeamidated [N1; Q8]
Keratin, type I cytoskeletal 18	IVLQIDNAR	1	1	1xDeamidated [Q4]
Keratin, type I cytoskeletal 42	ADLEMQIESLK	1	1	1xDeamidated [Q6]
Keratin, type II cytoskeletal 1	FLEQQNQVLQTKWELLQQVDTTTR	0	1	2xDeamidated [Q17; Q18]
Keratin, type II cytoskeletal 1b	WELLQQVNTSTR	1	1	2xDeamidated [Q6; N8]
Keratin, type II cytoskeletal 5	NKLTELEEALQK	0	1	2xDeamidated [N1; Q11]
Kinectin	KEIQNGTLR	0	1	2xDeamidated [Q4; N5]
Kinesin-like protein KIF15	ITQLEDLTLK	1	1	1xDeamidated [Q3]
Kinesin-like protein KIF18A	ANALKSSYHQQCHK	1	0	1xCarbamidomethyl [C12]; 2xDeamidated [N2; Q]
Kinesin-like protein KIF1C	VREHPILGPYVQDLSK	0	1	1xDeamidated [Q12]
Kinesin-like protein KIF22	QVESFLK	1	1	1xDeamidated [Q1]
Kinesin-like protein KIF7	DSLLKQR	1	0	1xDeamidated [Q6]
Kinesin-like protein KIFC3	RCEVELQELR	0	1	1xCarbamidomethyl [C2]; 2xDeamidated [R1; Q7]
Krueppel-like factor 13	HANFHPGMLQR	0	1	2xDeamidated [N3; Q10]
Leucine zipper putative tumor suppressor 1	GLELEVCENELQR	0	1	1xCarbamidomethyl [C7]; 1xDeamidated [Q12]
Leucine-rich repeat serine/threonine-protein kinase 2	GQLSLFDLNTER	0	1	1xDeamidated [Q2]
Leucine-rich repeat-containing protein 45	QFLDLMETIDKQR	1	0	1xDeamidated [Q1]; 1xOxidation [M6]
Leucine-rich repeats and immunoglobulin-like domains protein 1	LTQLDLNR	0	1	1xDeamidated [Q3]
LIM zinc-binding domain-containing Nebulette	QQSELQSQVKYK	1	1	2xDeamidated [Q6; Q8]
LIM/homeobox protein Lhx1	VIQVWFQNRR	1	0	1xDeamidated [Q7]
LIM/homeobox protein Lhx2	VLQVWFQNAR	0	1	1xDeamidated [Q3]
Lipase maturation factor 1	QVLEIQR	0	1	1xDeamidated [Q1]
Lipoprotein lipase	EKVSHLQK	0	1	1xDeamidated [Q7]
Low-density lipoprotein receptor-related protein 6	VLFWQELDQPR	1	1	1xDeamidated [Q5]
Lysine-rich nucleolar protein 1	RQALEQSAEGLIR	1	0	1xDeamidated [R/Q]
Malate dehydrogenase, mitochondrial	VAVLGASGGIGQPLSLLLK	1	0	1xDeamidated [Q12]
Malonyl-CoA decarboxylase, mitochondrial	ADLLEAQALK	1	0	1xDeamidated [Q7]
Melanoma-associated antigen B4	LVQDEAQELQDAQAK	1	0	2xDeamidated [Q3; Q7]
Mesenteric estrogen-dependent adipogenesis protein	LEGQLYR	1	0	1xDeamidated [Q4]
Methyl-CpG-binding protein 2	GEGGGATTSAQVMVIK	1	0	1xDeamidated [Q11]; 1xOxidation [M13]
Methylcytosine dioxygenase TET2	WLLLQK	0	1	1xDeamidated [Q5]
Mitochondrial amidoxime reducing component 2	LGLPGQPR	0	1	1xDeamidated [Q6]
Mitotic checkpoint serine/threonine-protein kinase BUB1 beta	GFQLLEK	2	1	1xDeamidated [Q3]
MORC family CW-type zinc finger protein 3	KLPDGIDQLPEK	0	1	1xDeamidated [Q8]
Myosin light polypeptide 6	VLDFEHFLPMLQTVAK	1	0	1xDeamidated [Q12]
Myosin phosphatase Rho-interacting protein	KIEDLQR	2	1	1xDeamidated [Q6]
Myosin-11	SMLQDREDQSILCTGESGAGK	1	1	1xCarbamidomethyl [C13]; 2xDeamidated [Q/R]; 1xOxidation [M2]
Myosin-11	QLLQANPILEAFGNAK	1	0	1xDeamidated [Q/N]
Myosin-14	SMLQDREDQSILCTGESGAGKTENTK	0	1	1xCarbamidomethyl [C13]; 2xDeamidated [Q/R]; 1xOxidation [M2]
Myosin-8	IEDEQAVEIQLQK	1	1	2xDeamidated [Q5; Q]
Myosin-8	IEDEQAVEIQLQK	0	1	2xDeamidated [Q10; Q12]
Myosin-8	IEDEQAVEIQLQKK	0	3	2xDeamidated [Q5; Q]
Myosin-9	KQLVRQVR	0	2	2xDeamidated [R5; Q6]
NAC-alpha domain-containing protein 1	LGLRQIQGVTR	1	1	1xDeamidated [R/Q]
N-acetylglutamate synthase, mitochondrial	DIQAFLNQCGASPGEAR	0	1	1xCarbamidomethyl [C9]; 1xDeamidated [Q3]
NADH dehydrogenase [ubiquinone] 1 alpha subcomplex subunit 9, mitochondrial	AVQHSNVVINLIGR	0	1	2xDeamidated [Q3; N6]
Nebulin-related-anchoring protein	KAHQLQSDVK	1	2	1xDeamidated [Q4]
Nesprin-1	LKEQLSK	1	0	1xDeamidated [Q4]
Nesprin-1	SLGRAQDLHPLQSK	1	0	2xDeamidated [R/Q]
Nesprin-2	KQEIEDR	0	1	1xDeamidated [Q2]
Nesprin-3	LQTQLKK	0	1	2xDeamidated [Q2; Q4]
Neural Wiskott-Aldrich syndrome protein	AALLDQIR	0	2	1xDeamidated [Q6]
Neurogenic locus notch homolog protein 1	DAQGQQMIFPYYGHEEELRK	1	0	1xDeamidated [Q]
Neuroligin-1	PYKELVDQDVQPAR	0	1	1xDeamidated [Q8]
Nipped-B-like protein	QNNTRSENTK	0	1	1xDeamidated [N/Q]
Nuclear pore complex protein Nup98-Nup96	KQGAQFK	1	0	1xDeamidated [Q5]
Nuclear receptor corepressor 1	VEQQILK	2	0	1xDeamidated [Q3]
Nucleoporin NUP188	LAIQLLK	0	1	1xDeamidated [Q4]
Nucleoprotein TPR	HTLTRNLDVQLLDTK	0	1	2xDeamidated [Q10; N/R]
Nucleoprotein TPR	SQLRQAEEQVNDLK	0	1	1xDeamidated [Q/N]
Nucleoprotein TPR	SLEGQVENLQK	0	1	3xDeamidated [Q5; N8; Q10]
NUT family member 1	ISKENQALSPK	1	0	2xDeamidated [N5; Q6]
Obg-like ATPase 1	KGTKAPQAAGK	1	1	1xDeamidated [Q7]
Olfactomedin-like protein 2A	QAPELLK	0	1	1xDeamidated [Q1]
Oxysterol-binding protein-related protein 10	QLWVTQLR	0	1	1xDeamidated [Q1]
Parafibromin	DLLQDLK	0	1	1xDeamidated [Q4]
Peptidyl-prolyl cis-trans isomerase FKBP4	AAENGAQSAPLPLEGVDISPK	0	1	1xDeamidated [Q7]
Pericentrin	LLTEQLSR	0	1	1xDeamidated [Q5]
Peroxiredoxin-1	QITINDLPVGR	0	1	2xDeamidated [Q1; N5]
Peroxisomal biogenesis factor 3	EIQEREAAEYIAQAR	0	1	1xDeamidated [Q13]
Pescadillo homolog	KKELEAQEK	1	1	1xDeamidated [Q7]
PHD finger protein 6	KGSTRQR	0	1	2xDeamidated [R5; Q6]
Phenylalanine--tRNA ligase alpha subunit	LGITQLR	0	1	1xDeamidated [Q5]
Phenylalanine--tRNA ligase beta subunit	DLLFQALGR	1	1	1xDeamidated [Q/R]
Phosphate carrier protein, mitochondrial	IQTQPGYANTLR	0	1	1xDeamidated [Q4]
Phosphatidylinositol 4-phosphate 3-kinase C2 domain-containing subunit gamma	SFEQFYR	1	0	1xDeamidated [Q4]
Phospholipase D4	TFQTYWVLGTPQAVLPK	0	1	1xDeamidated [Q12]
PI-PLC X domain-containing protein 2	EQLEAGIR	4	4	1xDeamidated [Q2]
Pleckstrin homology domain-containing family H member 2	KLHETSCSSEQNQKTR	1	0	1xCarbamidomethyl [C7]; 1xDeamidated [Q11]
Plectin	EAEQEAARR	0	1	2xDeamidated [Q4; R8]
Plectin	LQAEEKAHAFVVQQR	0	1	2xDeamidated [Q13; Q14]
Plectin	VSLDEALQRGTVDAR	0	1	1xDeamidated [R/Q]
Plectin	EAEQEAARR	1	0	2xDeamidated [Q4; R8]
Polyamine-modulated factor 1-binding protein 1	SLQQTQERK	1	1	1xDeamidated [Q4]
Polypyrimidine tract-binding protein 1	LSLDGQNIYNACCTLR	1	0	2xCarbamidomethyl [C12; C13]; 2xDeamidated [Q6; N7]
Potassium voltage-gated channel subfamily H member 5	QVAEILK	0	1	1xDeamidated [Q1]
Potassium voltage-gated channel subfamily KQT member 1	GQVFATSAIR	0	1	1xDeamidated [Q2]
Pre-mRNA-processing factor 40 homolog A	EEAKQAFK	1	1	1xDeamidated [Q5]
Pre-mRNA-processing-splicing factor 8	ISLIQIFR	1	0	1xDeamidated [Q5]
Probable ATP-dependent RNA helicase DDX28	QEQRQSGR	1	0	2xDeamidated [Q/R]
Probable ATP-dependent RNA helicase DDX47	IQIEAIPLALQGR	0	1	1xDeamidated [Q2]
Probable C-mannosyltransferase DPY19L3	KLQKNLK	0	1	1xDeamidated [Q3]
Probable ubiquitin carboxyl-terminal hydrolase FAF-X	TVRQVAQEQFFLMCTR	0	1	1xCarbamidomethyl [C14]; 2xDeamidated [R3; Q4]
Procollagen-lysine,2-oxoglutarate 5-dioxygenase 1	LLIEQNK	1	0	1xDeamidated [Q5]
Protein AF-10	SPVSNLQLR	1	0	2xDeamidated [N5; Q7]
Protein bicaudal D homolog 1	QELEQLR	1	1	1xDeamidated [Q1]
Protein C12orf4 homolog	VQPSQFR	1	1	1xDeamidated [Q5]
Protein disulfide-isomerase	YQLDKDGVVLFK	1	1	1xDeamidated [Q2]
Protein disulfide-isomerase A3	ALEQFLQEYFDGNLKR	1	0	1xDeamidated [Q/N/R]
Protein FAM167B	QLAGQLLR	1	1	2xDeamidated [Q1; Q5]
Protein FAM170B	QQPLQPLQPQPQPQPQKQQQR	1	0	2xDeamidated [Q18; Q19]
Protein fem-1 homolog B	VQTQQTGTVR	1	0	1xDeamidated [Q4]
Protein myomixer	KERLGPQK	1	0	1xDeamidated [Q7]
Protein phosphatase 1 regulatory subunit 3E	HVQVQLQR	0	0	1xDeamidated [Q7]
Protein piccolo	AVLAQKPDK	0	2	1xDeamidated [Q5]
Protein polybromo-1	MPISLQQIRTK	0	1	2xDeamidated [Q6; Q7]
Protein PRRC2B	LKQLDQK	1	0	1xDeamidated [Q3]
Protein prune homolog 2	TVVIGEQEQR	2	0	2xDeamidated [Q7; R/Q]
Protein SEC13 homolog	NGGQILIADLR	2	0	1xDeamidated [Q4]
Protein SFI1 homolog	KQEQWGTAR	0	1	1xDeamidated [Q4]
Protein sidekick-2	YYTIQTR	0	1	1xDeamidated [Q5]
Protein SOGA1	ILQYRLR	0	1	2xDeamidated [Q3; R5]
Protein SOGA1	LQIGELSGK	0	1	1xDeamidated [Q2]
Protocadherin Fat 4	AILQVVAR	4	3	1xDeamidated [Q4]
Proton myo-inositol cotransporter	WLIQKGQTQK	0	1	2xDeamidated [Q4; Q7]
Pterin-4-alpha-carbinolamine dehydratase	DQLLPNLR	0	1	2xDeamidated [Q2; N6]
Putative bifunctional UDP-N-acetylglucosamine transferase and deubiquitinase ALG13	QNLPNPKVGFCSGSGRK	1	0	1xCarbamidomethyl [C11]; 2xDeamidated [N5; Q/N]
Pyrin	LTLQILR	0	1	1xDeamidated [Q4]
Rab GDP dissociation inhibitor alpha	KQNDVFGEADQ	1	0	1xDeamidated [Q2]
Rabenosyn-5	NLVQKAR	1	0	2xDeamidated [N1; Q4]
Ral guanine nucleotide dissociation stimulator-like 3	IQQLQQR	0	1	1xDeamidated [Q2]
RAS guanyl-releasing protein 4	AAKDAQELR	1	0	1xDeamidated [Q6]
Retinal dehydrogenase 1	QAFQIGSPWR	1	0	1xDeamidated [Q1]
Rho family-interacting cell polarization regulator 2	TAALQRR	1	1	2xDeamidated [Q5; R6]
Rho GTPase-activating protein 10	LQEIQER	1	0	2xDeamidated [Q2; Q5]
Rho GTPase-activating protein 22	KQMSRLEEELDQER	1	0	2xDeamidated [Q12; Q/R]
RING finger protein 214	YQEVLDKQR	4	4	1xDeamidated [Q2]
RNA-binding E3 ubiquitin-protein ligase MEX3C	RGSQPSTPR	0	1	1xDeamidated [R/Q]
RNA-binding protein 26	EGTTQQLQTTSPK	0	1	1xDeamidated [Q]
Rootletin	ELLEAQRK	1	0	1xDeamidated [R/Q]
Rootletin	QLAQLEARR	1	0	2xDeamidated [Q4; R8]
Roquin-2	DLRQQGGCPR	0	1	1xCarbamidomethyl [C8]; 1xDeamidated [Q4]
Ryanodine receptor 2	TIQMLTEAVK	0	2	1xDeamidated [Q3]; 1xOxidation [M4]
Ryanodine receptor 3	QVSVDADGNFDPK	0	1	1xDeamidated [Q1]
SAFB-like transcription modulator	PKDVQDAIAQSPEK	1	0	1xDeamidated [Q10]
Scavenger receptor class A member 3	EAEQLGQEIR	0	2	1xDeamidated [Q7]
SCO-spondin	NLTGIIVQR	1	1	2xDeamidated [N1; Q8]
Secretory carrier-associated membrane protein 3	KQEELNR	0	1	2xDeamidated [Q2; N6]
Semaphorin-4C	VYFNQLK	1	0	2xDeamidated [N4; Q5]
Septin-1	FIEEQFEQYLR	1	0	2xDeamidated [Q5; Q8]
Septin-9	VQTPLLR	3	0	1xDeamidated [Q2]
Serine/threonine-protein kinase N1	VAGLEKQLAIELK	0	1	1xDeamidated [Q7]
Serine/threonine-protein kinase PRP4 homolog	RIQRQAIVQK	1	0	1xDeamidated [Q9]
Serine/threonine-protein kinase SMG1	RWQQREAALQAQK	0	1	1xDeamidated [Q/R]
Serine/threonine-protein phosphatase 6 regulatory subunit 2	EKFISQLLK	0	1	1xDeamidated [Q6]
SH2 domain-containing protein 4B	LQEEQRAK	0	1	1xDeamidated [Q/R]
SH3 domain-containing protein 21	HAETQTETQTE	1	0	1xDeamidated [Q9]
Short stature homeobox protein 2	LFDETHYPDAFMREELSQR	0	1	1xDeamidated [R/Q]
Sialic acid synthase	QVYQIVK	2	2	2xDeamidated [Q1; Q4]
Signal peptide, CUB and EGF-like domain-containing protein 1	IRDAKCHLQPR	0	1	1xCarbamidomethyl [C6]; 1xDeamidated [Q9]
Signal recognition particle receptor subunit alpha	KREEFIQK	0	1	1xDeamidated [Q7]
Signal recognition particle receptor subunit beta	LIQQQLEK	1	0	1xDeamidated [Q4]
Signal recognition particle subunit SRP68	LEAQAYTAYLSGMLR	1	0	1xDeamidated [Q4]
Signal transducer and activator of transcription 3	QQMLEQHLQDVR	0	1	1xDeamidated [Q9]; 1xOxidation [M3]
Signal-induced proliferation-associated 1-like protein 2	QDNMRLQEESQTATAQLR	1	0	1xDeamidated [R/Q]
Single-pass membrane and coiled-coil domain-containing protein 1	AVQIIEK	1	0	1xDeamidated [Q3]
SKI family transcriptional corepressor 1	LEREFQSLK	0	1	1xDeamidated [Q6]
SLAIN motif-containing protein 2	MQEESLR	0	1	1xDeamidated [Q2]
SMC5-SMC6 complex localization factor protein 1	GGPELLQQR	0	1	2xDeamidated [Q7; Q8]
Smoothelin	LENGSSSSSTTTTTVQTK	0	1	1xDeamidated [Q16]
Sn1-specific diacylglycerol lipase alpha	QLLDVLQR	1	0	1xDeamidated [Q1]
snRNA-activating protein complex subunit 2	EAIQKMQPGGR	1	0	1xDeamidated [Q7]; 1xOxidation [M6]
Solute carrier family 26 member 9	QKVIAKTGMDPQK	0	1	2xDeamidated [Q1; Q12]; 1xOxidation [M9]
Sorting nexin-27	QVVDLIR	0	1	1xDeamidated [Q1]
Spastin	ELAQLAR	0	2	1xDeamidated [Q4]
Sperm flagellar protein 2	EISESQLR	1	0	1xDeamidated [Q6]
Spermatogenesis-associated protein 1	ADLTQKK	1	1	1xDeamidated [Q5]
SPIN1-docking protein	GTLDLQVIR	0	1	1xDeamidated [Q6]
SRR1-like protein	KQLEQLQPLTEALGR	1	0	2xDeamidated [Q2; Q5]
Stimulated by retinoic acid gene 8 protein	IHIQEQEESLDK	3	2	1xDeamidated [Q4]
Stomatin-like protein 3	SASMVLAESPVALQLR	0	1	1xDeamidated [Q14]; 1xOxidation [M4]
Striatin-3	NLEQILNGGESPK	1	0	1xDeamidated [N/Q]
Striatin-4	LWNLQK	1	1	2xDeamidated [N3; Q5]
Stromal interaction molecule 1	ALQGSRNTR	0	1	2xDeamidated [Q3; N/R]
Sulfite oxidase, mitochondrial	LLQLYR	1	1	1xDeamidated [Q3]
SWI/SNF complex subunit SMARCC2	EALEYQRQQLLADR	1	0	2xDeamidated [R/Q]
SWI/SNF-related matrix-associated actin-dependent regulator of chromatin subfamily D member 1	LDIQEALKR	1	0	1xDeamidated [Q4]
Syncoilin	AAQLSEELTQLR	0	1	2xDeamidated [Q3; Q10]
Synemin	GTEQAGFDKTVQLQR	1	0	2xDeamidated [Q12; Q14]
Syntaxin-4	IALENQKK	0	1	1xDeamidated [Q6]
TBC1 domain family member 2B	LLQQTVR	1	1	1xDeamidated [Q4]
T-complex protein 1 subunit eta	VEQRKMLEK	0	1	1xDeamidated [R/Q]; 1xOxidation [M6]
T-complex protein 1 subunit zeta-2	GLQDVLR	0	1	1xDeamidated [Q3]
Tektin-5	EYPLKMAQTMLACR	0	1	1xCarbamidomethyl [C13]; 1xDeamidated [Q8]
Tetratricopeptide repeat protein 25	KQAEAAKGEVQK	1	0	1xDeamidated [Q2]
Tetratricopeptide repeat protein 30B	LTIQVQDSR	3	2	1xDeamidated [Q4]
Thrombospondin-3	TGQKAYLR	0	1	1xDeamidated [Q3]
Titin	KIQNQEQQGR	0	1	2xDeamidated [Q3; N4]
T-lymphocyte surface antigen Ly-9	VRTSDQDQSLK	0	2	1xDeamidated [Q8]
Torsin-1A-interacting protein 1	LDSTYQTNGNTK	1	0	1xDeamidated [N/Q]
Traf2 and NCK-interacting protein kinase	DFLRLQLANK	0	1	2xDeamidated [N9; Q/R]
Traf2 and NCK-interacting protein kinase	LQLANKER	1	1	2xDeamidated [Q2; R/N]
Traf2 and NCK-interacting protein kinase	QLLAERQK	1	0	2xDeamidated [Q1; Q/R]
Transcription factor EC	WLQKEQQRAR	0	1	1xDeamidated [Q3]
Transducin beta-like protein 2	KQKQNQR	0	1	2xDeamidated [Q6; Q/N]
Trichoplein keratin filament-binding protein	LQAEALR	1	1	1xDeamidated [Q2]
Trimethylguanosine synthase	VDEETSQDSLSQNK	0	1	1xDeamidated [Q12]
Tripartite motif-containing protein 40	KDLGNLQQLK	2	0	2xDeamidated [Q7; Q8]
tRNA (guanine-N(7)-)-methyltransferase	MMAGAEAPQPQKR	0	1	1xDeamidated [Q]; 1xOxidation [M]
tRNA-splicing endonuclease subunit Sen54	LRLCRQELWQLLAEER	0	1	1xCarbamidomethyl [C4]; 1xDeamidated [Q10]
Tryptophan--tRNA ligase, mitochondrial	ITDSPEEIVQKFR	0	1	1xDeamidated [Q10]
Tubulin alpha-1C chain	LISQIVSSITASLR	1	0	1xDeamidated [Q4]
Tubulin beta-2A chain	ISEQFTAMFRR	1	1	1xDeamidated [Q4]; 1xOxidation [M8]
Tubulin beta-2A chain	ISEQFTAMFR	1	0	1xDeamidated [Q4]
Tubulin beta-5 chain	ALTVPELTQQVFDAK	0	1	1xDeamidated [Q9]
Tudor domain-containing protein 5	FPQGLFISK	0	1	1xDeamidated [Q3]
Tyrosine aminotransferase	VNIGGRSSVQGR	1	0	2xDeamidated [R6; Q10]
Tyrosine-protein kinase JAK1	INLKQQLK	1	1	2xDeamidated [N2; Q]
U4/U6 small nuclear ribonucleoprotein Prp3	ARKAAELQAR	1	0	2xDeamidated [R2; Q8]
Ubiquitin-associated domain-containing protein 2	VLQVHQVLR	0	1	1xDeamidated [Q3]
UBX domain-containing protein 1	QEQTKRMLELVAQK	0	1	1xDeamidated [Q13]; 1xOxidation [M7]
Uncharacterized aarF domain-containing protein kinase 2	LQASDLR	1	0	1xDeamidated [Q2]
Uncharacterized protein C19orf44 homolog	QALLPTKK	1	1	1xDeamidated [Q1]
Uncharacterized protein KIAA1107	QGHTTLQK	0	1	1xDeamidated [Q7]
Uncharacterized protein KIAA1211	KAKAWSDCPQIIK	1	0	1xCarbamidomethyl [C8]; 1xDeamidated [Q10]
Unconventional myosin-If	NRDVLFSDLIELMQSSDQDFLR	0	1	1xDeamidated [Q18]; 1xOxidation [M13]
Unconventional myosin-XV	IILLQSR	2	2	1xDeamidated [Q5]
Unconventional myosin-XVIIIa	KIQDLAIR	1	0	1xDeamidated [Q3]
UV radiation resistance associated protein	TNAQLTIRCR	0	2	1xCarbamidomethyl [C9]; 2xDeamidated [N2; Q4]
Vacuolar protein sorting-associated protein 37D	DLLQDEPKLDR	1	1	1xDeamidated [Q4]
Voltage-dependent calcium channel subunit alpha-2/delta-1	AVELYIQGK	1	0	1xDeamidated [Q7]
von Willebrand factor A domain-containing protein 3A	LSDTIELYQQR	1	0	1xDeamidated [Q]
V-type proton ATPase catalytic subunit A	EKFSMVQVWPVRQVR	0	1	1xDeamidated [Q7]; 1xOxidation [M5]
WD repeat-containing protein 64	FNLALQINNFK	0	1	2xDeamidated [N2; Q6]
Zinc finger protein 2	YLGQVTVAQK	1	0	2xDeamidated [Q4; Q9]
Zinc finger protein ZPR1	IQDQGVR	1	1	1xDeamidated [Q4]
Zinc finger SWIM domain-containing protein 6	WPFQRVEERFER	1	0	1xDeamidated [Q/R]
		252	304
